# Supplementary material for: Morphology and vocalization comparison of the Houston Toad and the Dwarf American Toad: implications for their historic range
Source: PeerJ. 2024 Jul 8;12:e17635. doi: 10.7717/peerj.17635 (PMC11238721; doi:10.7717/peerj.17635)
Supplement: Supplemental Information 2 — Acoustic characteristics measured for the Houston Toad and Dwarf American Toad using software Raven. [file peerj-12-17635-s002.csv]

Delta Time (s)	Low Freq (Hz)	Peak Freq (Hz)	High Freq (Hz)	Avg Power (dB)	Peak Power (dB)	File	species	pulses per sec
3.757	1427.1	1981.1	2294.5	81.7	99.9	STE-012	DAT	27.5
11.14	1818.8	2067.2	2182.6	48.1	58.8	STE-012	DAT	26.6
11.881	1511	1981.1	2238.6	72.5	89.4	STE-012	DAT	27
12.119	1567	1981.1	2266.6	75.2	93.4	STE-012	DAT	25.5
12.436	1595	1808.8	2014.7	49.9	62.7	STE-012	DAT	27.5
12.754	1651	1894.9	2182.6	53.2	67.1	STE-012	DAT	27.5
12.754	1511	1981.1	2322.5	70.3	86.6	STE-012	DAT	26
12.754	1343.1	1981.1	2294.5	89.6	103.5	STE-012	DAT	23.5
12.992	1287.2	1894.9	2182.6	75.7	95	STE-012	DAT	26
13.309	1455.1	1981.1	2266.6	81.7	95.6	STE-012	DAT	25.5
13.442	1511	1894.9	2238.6	85.4	99.7	STE-012	DAT	25
14.13	1371.1	1981.1	2378.5	89.2	104.5	STE-012	DAT	25
14.447	1427.1	1981.1	2322.5	83.6	97.3	STE-012	DAT	25.5
14.712	1343.1	1894.9	2238.6	84.5	100.1	STE-012	DAT	26.5
14.95	1651	2239.5	2294.5	70.3	87.5	STE-012	DAT	25
15.294	1567	1981.1	2266.6	49.5	65.2	STE-012	DAT	27.5
15.982	1396.7	1894.9	2213.9	86	99.9	STE-012	DAT	25.5
15.75	1102.5	1894.9	2238.4	101.3	114.5	STE-005	DAT	24.5
26.325	1470	1894.9	2159.1	82.9	99.9	STE-005	DAT	25.5
16.134	1808.8	1050	2283.7	100.9	114.4	STE-006	DAT	24.5
9.061	1624.7	1894.9	2176	87.2	101	STE-007	DAT	24.5
15.007	957.4	1808.8	2205	101.5	114.5	STE-007	DAT	21.5
21.746	1479.7	1808.8	2234	99	113.8	STE-007	DAT	23
8.123	1560.1	1894.9	2184.2	81.9	94.2	STE-008	DAT	23
12.019	1482.1	1894.9	2210.2	87	100.6	STE-008	DAT	25
2.657	1456.1	1894.9	2080.2	74.9	91.7	STE-008	DAT	25.5
14.382	1598.4	1894.9	2192.7	107.5	90.1	STE-010	DAT	24.5
15.297	1352.5	1894.9	2151.7	107.5	92.3	STE-010	DAT	23.5
15.704	1516.4	1894.9	2110.7	98.9	84.4	STE-010	DAT	25
14.243	1420.3	1981.1	2310.9	82.9	98.3	STE-013	DAT	26
10.511	1578.5	1981.1	2137	78.8	96.5	STE-014	DAT	28
14.402	1529.9	1981.1	2185.6	82.1	99.6	STE-014	DAT	27
12.95	1359.9	1981.1	2161.3	80.1	94.3	STE-014	DAT	28
16.946	1549.6	1894.9	2083.1	72.9	91.9	STE-015	DAT	28.5
10.293	1331.8	1808.8	1972.4	70.6	86.7	STE-016	DAT	34
14.064	1399.2	1808.8	2157.8	71.1	91.9	STE-016	DAT	28.5
13.473	1534.1	1981.1	2174.7	65.9	81.5	STE-016	DAT	27.5
8.01	1567.8	1981.1	2174.7	69.1	83.7	STE-016	DAT	27.5
9.356	1466.6	1808.8	1921.8	65.3	79	STE-016	DAT	30
11.72	1618.3	1894.9	2039.8	78.7	94.1	STE-016	DAT	28
8.993	1449.8	1636.5	2022.9	64.8	87.2	STE-016	DAT	31
11.184	1449.8	1808.8	1989.2	74.1	88.6	STE-016	DAT	28.5
10.204	1432.9	1808.8	2039.8	77.3	90.7	STE-016	DAT	29.5
13.836	1365.5	1894.9	2056.7	83.8	99.1	STE-016	DAT	27
11.011	1348.6	1808.8	2039.8	86.5	101.9	STE-016	DAT	28.5
5.65	1281.2	1894.9	2039.8	88.3	104.4	STE-016	DAT	28.5
4.079	1399.2	1808.8	2022.9	83.4	96.4	STE-016	DAT	32
15.436	1281.2	1894.9	2275.8	89.9	107.4	STE-016	DAT	28
10.737	1283.7	2015.6	2372.1	80.6	98.3	WP52_0+1_20180220_2220157	HT	28.5
10.805	1311.6	2015.6	2372.1	73.1	95.3	WP52_0+1_20180220_2220157	HT	26
10.84	1255.8	2015.6	2260.5	62.9	81.3	WP52_0+1_20180220_2220157	HT	27
10.737	1395.3	2062.5	2372.1	81.5	98.9	WP52_0+1_20180220_2220157	HT	27.5
10.703	1367.4	2062.5	2344.2	82.4	99.4	WP52_0+1_20180220_2220157	HT	27.5
11.946	1505.6	2031.2	2215.4	68.9	85.7	HTReference.wav	HT	31
6.873	1634.7	2031.2	2301.5	68.6	84.3	HTReference.wav	HT	30.5
10.625	1527.1	2031.2	2258.4	69.3	87.2	HTReference.wav	HT	29
9.635	1634.7	2031.2	2279.9	68.4	84.4	HTReference.wav	HT	29
9.365	1548.6	2031.2	2193.9	69.6	85.9	HTReference.wav	HT	29
10.565	1634.7	2031.2	2258.4	71.9	86.9	HTReference.wav	HT	29
6.423	1591.7	2062.5	2258.4	68.4	84.4	HTReference.wav	HT	29
3.872	1591.7	2031.2	2236.9	69.1	83.7	HTReference.wav	HT	29
6.633	1613.2	2031.2	2215.4	67.4	84.4	HTReference.wav	HT	28
9.154	1604.4	2031.2	2249.5	70.4	87.7	Audio_S1_1	HT	27.5
2.611	1621	2062.5	2233	68.9	83.4	Audio_S1_1	HT	27
13.026	1587.9	2031.2	2249.5	69.4	86.4	Audio_S1_1	HT	26
8.134	1621	2031.2	2249.5	68.9	84.5	Audio_S1_1	HT	26.5
9.845	1637.5	2062.5	2266	69	84.7	Audio_S1_1	HT	27
6.933	1621	2062.5	2233	67.9	82.9	Audio_S1_1	HT	28
11.796	1587.9	2031.2	2249.5	69.2	84.9	Audio_S1_1	HT	27
3.911	1587.9	2062.5	2216.4	69.2	84.4	Audio_S1_1	HT	28.5
10.055	1897	2125	2290.1	77.6	89.6	Audio_S1_2	HT	30.5
8.764	1777.4	2093.8	2341.4	74.9	89.3	Audio_S1_2	HT	31
8.254	1931.2	2093.8	2273	77.2	88.8	Audio_S1_2	HT	30.5
9.064	1794.5	2125	2290.1	74.7	87.4	Audio_S1_2	HT	30
9.395	1760.3	2093.8	2273	74.9	88.4	Audio_S1_2	HT	31
7.714	1674.8	2000	2255.9	61	75.2	Audio_S1_2	HT	30
9.635	1777.4	2093.8	2375.5	74.3	88.2	Audio_S1_2	HT	31.5
8.554	1691.9	2093.8	2290.1	75	89.7	Audio_S1_2	HT	31
5.823	1726.1	2031.2	2238.8	60.9	75	Audio_S1_2	HT	31
6.875	1862.8	2093.8	2324.3	76.4	88.5	Audio_S1_2	HT	31
11.275	1461.2	1875	2045.7	67.7	84	Audio_S1_3	HT	27
18.446	1523.8	1875	2045.7	70	85.1	Audio_S1_3	HT	28.5
18.343	1565.6	1875	2066.5	68.9	83.6	Audio_S1_3	HT	25.5
15.585	1482.1	1906.2	2087.4	65.9	81.7	Audio_S1_3	HT	24
15.654	1544.7	1906.2	2108.3	67.7	83	Audio_S1_3	HT	27
18.86	1565.6	1906.2	2024.8	68.2	82.3	Audio_S1_3	HT	25
14.585	1565.6	1968.8	2108.3	66.7	82	Audio_S1_3	HT	24.5
14.723	1565.6	1937.5	2129.1	67.2	82.4	Audio_S1_3	HT	25
16.146	1841.3	2062.5	2190.5	56.6	70.8	Audio_S1_5	HT	25
14.784	1841.3	2062.5	2158.7	56.5	71.9	Audio_S1_5	HT	22
8.229	1841.3	2062.5	2142.9	59.4	73.5	Audio_S1_5	HT	24
14.443	1793.7	2031.2	2158.7	59.2	74	Audio_S1_5	HT	23
15.862	1857.1	2093.8	2190.5	57.7	71.7	Audio_S1_5	HT	22
14.727	1888.9	2093.8	2174.6	57.8	71.4	Audio_S1_5	HT	23
16.089	1888.9	2062.5	2174.6	58.5	71.7	Audio_S1_5	HT	23
13.422	1841.3	2062.5	2174.6	57.6	72.7	Audio_S1_5	HT	23
12.883	1888.9	2062.5	2174.6	58.8	73.5	Audio_S1_5	HT	22
13.081	1904.8	2062.5	2174.6	56.9	70.3	Audio_S1_5	HT	22
16.77	1888.9	2093.8	2238.1	58.2	72.1	Audio_S1_5	HT	22
16.146	1825.4	2062.5	2206.3	55.9	71.2	Audio_S1_5	HT	25
