# Supplementary material for: Morphology and vocalization comparison of the Houston Toad and the Dwarf American Toad: implications for their historic range
Source: PeerJ. 2024 Jul 8;12:e17635. doi: 10.7717/peerj.17635 (PMC11238721; doi:10.7717/peerj.17635)
Supplement: Supplemental Information 3 — Measurements of eight morphological characteristics. [file peerj-12-17635-s003.csv]

BRTC	SP	HW	DBIC	MPL	MPW	MTFL	SUL	MPPG	MPT
70819	houstonensis	25	4.35	14.675	9.5125	12.09375	61.53	36.811875	49.1709375
70810	houstonensis	28.44	5.68	17.06	11.37	14.215	72.25	43.2325	57.74125
70830	houstonensis	21.33	3.67	12.5	8.085	10.2925	45.46	27.87625	36.668125
70811	houstonensis	20.67	4.38	12.525	8.4525	10.48875	54.39	32.439375	43.4146875
70825	houstonensis	24.61	4.82	14.715	9.7675	12.24125	61.63	36.935625	49.2828125
70815	houstonensis	22.95	3.7	13.325	8.5125	10.91875	57.17	34.044375	45.6071875
70799	houstonensis	25.42	4.83	15.125	9.9775	12.55125	61.87	37.210625	49.5403125
70795	houstonensis	23.97	4.08	14.025	9.0525	11.53875	59.53	35.534375	47.5321875
70859	houstonensis	29.79	2.52	16.155	9.3375	12.74625	74.62	43.683125	59.1515625
70862	houstonensis	26.08	3.31	14.695	9.0025	11.84875	68.62	40.234375	54.4271875
70869	houstonensis	27.81	4.06	15.935	9.9975	12.96625	73.59	43.278125	58.4340625
70864	houstonensis	23.17	3.58	13.375	8.4775	10.92625	61.37	36.148125	48.7590625
70868	houstonensis	26.34	3.9	15.12	9.51	12.315	70.91	41.6125	56.26125
70856	houstonensis	27.55	3.3	15.425	9.3625	12.39375	68.25	40.321875	54.2859375
70863	houstonensis	29.05	4.34	16.695	10.5175	13.60625	76.44	45.023125	60.7315625
70853	houstonensis	25.92	3.58	14.75	9.165	11.9575	65.17	38.56375	51.866875
70860	houstonensis	23.31	3.52	13.415	8.4675	10.94125	67.06	39.000625	53.0303125
70852	houstonensis	29.73	3.5	16.615	10.0575	13.33625	73.47	43.403125	58.4365625
70857	houstonensis	27.25	4.21	15.73	9.97	12.85	66.24	39.545	52.8925
70865	houstonensis	27.7	4.28	15.99	10.135	13.0625	75.22	44.14125	59.680625
70648	houstonensis	21.67	2.41	12.04	7.225	9.6325	53.58	31.60625	42.593125
68266	houstonensis	21.31	3.98	12.645	8.3125	10.47875	58.14	34.309375	46.2246875
94273	houstonensis	18.69	3.31	11	7.155	9.0775	43.62	26.34875	34.984375
70613	houstonensis	24.2	3.38	13.79	8.585	11.1875	48.83	30.00875	39.419375
68269	houstonensis	20.57	3.32	11.945	7.6325	9.78875	55.13	32.459375	43.7946875
68265	houstonensis	20.33	3.3	11.815	7.5575	9.68625	56.3	32.993125	44.6465625
53990	houstonensis	22.37	4.02	13.195	8.6075	10.90125	54.18	32.540625	43.3603125
68268	houstonensis	21.27	3.88	12.575	8.2275	10.40125	60.61	35.505625	48.0578125
62388	houstonensis	24.43	4.83	14.63	9.73	12.18	52.54	32.36	42.45
68270	houstonensis	20.66	3.59	12.125	7.8575	9.99125	56.38	33.185625	44.7828125
68267	houstonensis	20.11	3.25	11.68	7.465	9.5725	51.06	30.31625	40.688125
70733	houstonensis	23.49	3.63	13.56	8.595	11.0775	59.37	35.22375	47.296875
70541	houstonensis	28.34	3.6	15.97	9.785	12.8775	71.73	42.30375	57.016875
84246	houstonensis	25.19	6.03	15.61	10.82	13.215	58.89	36.0525	47.47125
90753	houstonensis	24.99	4.26	14.625	9.4425	12.03375	64.8	38.416875	51.6084375
70376	houstonensis	24.12	3.73	13.925	8.8275	11.37625	64.25	37.813125	51.0315625
7069	houstonensis	22.17	3.74	12.955	8.3475	10.65125	55.71	33.180625	44.4453125
80730	houstonensis	23.41	4.01	13.71	8.86	11.285	58.38	34.8325	46.60625
60605	houstonensis	21.7	4.14	12.92	8.53	10.725	54.82	32.7725	43.79625
53989	houstonensis	23.9	5.05	14.475	9.7625	12.11875	54.71	33.414375	44.0621875
90302	houstonensis	24.33	3.97	14.15	9.06	11.605	64.82	38.2125	51.51625
70764	houstonensis	28.47	3.91	16.19	10.05	13.12	74.4	43.76	59.08
70768	houstonensis	28.24	3.65	15.945	9.7975	12.87125	71.26	42.065625	56.6628125
70754	houstonensis	25.9	3.96	14.93	9.445	12.1875	69.15	40.66875	54.909375
70759	houstonensis	26.49	3.44	14.965	9.2025	12.08375	72.1	42.091875	57.0959375
70766	houstonensis	26.52	2.73	14.625	8.6775	11.65125	74.17	42.910625	58.5403125
70772	houstonensis	25.02	3.98	14.5	9.24	11.87	62.53	37.2	49.865
70765	houstonensis	27.5	3.4	15.45	9.425	12.4375	71.22	41.82875	56.524375
70770	houstonensis	23.61	3.11	13.36	8.235	10.7975	58.7	34.74875	46.724375
70769	houstonensis	33.18	3.18	18.18	10.68	14.43	82.49	48.46	65.475
70771	houstonensis	31.38	3.12	17.25	10.185	13.7175	85.14	49.42875	67.284375
34088	americanus	16.21	4.06	10.135	7.0975	8.61625	39.47	24.043125	31.7565625
34087	americanus	24.2	4.05	14.125	9.0875	11.60625	60.05	35.828125	47.9390625
62338	americanus	22.01	3.88	12.945	8.4125	10.67875	56.29	33.484375	44.8871875
34086	americanus	17.1	3.89	10.495	7.1925	8.84375	42.18	25.511875	33.8459375
34089	americanus	23.75	4.82	14.285	9.5525	11.91875	57.93	34.924375	46.4271875
67067	americanus	20.57	4.15	12.36	8.255	10.3075	49.25	29.77875	39.514375
84247	americanus	22.4	3.93	13.165	8.5475	10.85625	59.12	34.988125	47.0540625
58674	americanus	19.12	3.54	11.33	7.435	9.3825	45.56	27.47125	36.515625
34085	americanus	22.14	4.06	13.1	8.58	10.84	50.84	30.84	40.84
58671	americanus	21.13	3.39	12.26	7.825	10.0425	49.63	29.83625	39.733125
58670	americanus	18.35	3.46	10.905	7.1825	9.04375	46.29	27.666875	36.9784375
60698	americanus	21.54	4.78	13.16	8.97	11.065	55.65	33.3575	44.50375
60689	americanus	18	3.31	10.655	6.9825	8.81875	47.29	28.054375	37.6721875
15783	americanus	24.44	3.71	14.075	8.8925	11.48375	58.9	35.191875	47.0459375
15782	americanus	22.68	4.02	13.35	8.685	11.0175	51.34	31.17875	41.259375
15784	americanus	21.86	4.04	12.95	8.495	10.7225	53.59	32.15625	42.873125
15780	americanus	21.88	4.04	12.96	8.5	10.73	56.74	33.735	45.2375
15779	americanus	21.3	3.57	12.435	8.0025	10.21875	53.69	31.954375	42.8221875
101658	americanus	20.28	3.25	11.765	7.5075	9.63625	54.86	32.248125	43.5540625
15778	americanus	22.94	3.93	13.435	8.6825	11.05875	61	36.029375	48.5146875
15776	americanus	20.87	4.35	12.61	8.48	10.545	53.24	31.8925	42.56625
15781	americanus	22.18	4.08	13.13	8.605	10.8675	55.67	33.26875	44.469375
15775	americanus	21.25	3.58	12.415	7.9975	10.20625	57.8	34.003125	45.9015625
48593	americanus	20.96	4.15	12.555	8.3525	10.45375	55.13	32.791875	43.9609375
15777	americanus	23.03	3.76	13.395	8.5775	10.98625	60.94	35.963125	48.4515625
82217	americanus	17.87	3.56	10.715	7.1375	8.92625	45.55	27.238125	36.3940625
36150	americanus	25.04	3.86	14.45	9.155	11.8025	58.43	35.11625	46.773125
36149	americanus	24.68	4.65	14.665	9.6575	12.16125	66.93	39.545625	53.2378125
82218	americanus	23.69	3.71	13.7	8.705	11.2025	60.71	35.95625	48.333125
36147	americanus	28.51	4.65	16.58	10.615	13.5975	71.1	42.34875	56.724375
82219	americanus	23.63	4.17	13.9	9.035	11.4675	62.94	37.20375	50.071875
24669	americanus	22.13	3.33	12.73	8.03	10.38	59.02	34.7	46.86
15878	americanus	22.88	4.26	13.57	8.915	11.2425	57.91	34.57625	46.243125
15877	americanus	23.91	4.69	14.3	9.495	11.8975	60.35	36.12375	48.236875
24675	americanus	23.27	4.52	13.895	9.2075	11.55125	55.87	33.710625	44.7903125
15876	americanus	24.78	4.41	14.595	9.5025	12.04875	62.51	37.279375	49.8946875
1742	americanus	20.48	4.12	12.3	8.21	10.255	49.57	29.9125	39.74125
1016	americanus	22.35	3.73	13.04	8.385	10.7125	55	32.85625	43.928125
12468	americanus	23.75	3.98	13.865	8.9225	11.39375	64.94	38.166875	51.5534375
627	americanus	23.03	3.81	13.42	8.615	11.0175	52.13	31.57375	41.851875
11889	americanus	25.26	4.16	14.71	9.435	12.0725	63.44	37.75625	50.598125
8620	americanus	22.87	4.23	13.55	8.89	11.22	55.55	33.385	44.4675
1756	americanus	22.06	4.65	13.355	9.0025	11.17875	56.42	33.799375	45.1096875
8966	americanus	22.13	4.09	13.11	8.6	10.855	59.24	35.0475	47.14375
11941	americanus	21.08	4.09	12.585	8.3375	10.46125	52.13	31.295625	41.7128125
8575	americanus	24.58	4.31	14.445	9.3775	11.91125	60.23	36.070625	48.1503125
711	americanus	21.19	3.41	12.3	7.855	10.0775	57.95	34.01375	45.981875
635	americanus	24.43	3.92	14.175	9.0475	11.61125	57.86	34.735625	46.2978125
1015	americanus	21.12	3.8	12.46	8.13	10.295	54.94	32.6175	43.77875
14601	americanus	23.48	4.26	13.87	9.065	11.4675	55.1	33.28375	44.191875
NA	nebulifer	30.97	11.6	21.285	16.4425	18.86375	81.44	50.151875	65.7959375
NA	nebulifer	24.33	7.59	15.96	11.775	13.8675	63.01	38.43875	50.724375
NA	nebulifer	25.52	8.5	17.01	12.755	14.8825	63.24	39.06125	51.150625
NA	nebulifer	25.73	9.95	17.84	13.895	15.8675	64.2	40.03375	52.116875
NA	nebulifer	19.4	6.21	12.805	9.5075	11.15625	51.82	31.488125	41.6540625
NA	nebulifer	21.07	6.64	13.855	10.2475	12.05125	56.58	34.315625	45.4478125
NA	nebulifer	25.26	8.92	17.09	13.005	15.0475	62.4	38.72375	50.561875
NA	nebulifer	18.54	6.19	12.365	9.2775	10.82125	51.25	31.035625	41.1428125
NA	nebulifer	22.35	9.12	15.735	12.4275	14.08125	63.14	38.610625	50.8753125
NA	nebulifer	20.42	6.51	13.465	9.9875	11.72625	53.51	32.618125	43.0640625
NA	nebulifer	33.22	7.98	20.6	14.29	17.445	83.36	50.4025	66.88125
NA	nebulifer	26.25	7.98	17.115	12.5475	14.83125	67.17	41.000625	54.0853125
NA	nebulifer	21.02	7.12	14.07	10.595	12.3325	58.14	35.23625	46.688125
NA	nebulifer	26.57	8.41	17.49	12.95	15.22	61.35	38.285	49.8175
NA	nebulifer	24.51	7.95	16.23	12.09	14.16	64.21	39.185	51.6975
NA	nebulifer	27.27	9.12	18.195	13.6575	15.92625	70.93	43.428125	57.1790625
NA	nebulifer	18.49	5.68	12.085	8.8825	10.48375	46.86	28.671875	37.7659375
NA	nebulifer	19.31	6.99	13.15	10.07	11.61	53.25	32.43	42.84
NA	nebulifer	21.5	6.44	13.97	10.205	12.0875	57.54	34.81375	46.176875
NA	nebulifer	24.1	7.37	15.735	11.5525	13.64375	61.85	37.746875	49.7984375
NA	nebulifer	38.13	11.12	24.625	17.8725	21.24875	88.9	55.074375	71.9871875
NA	nebulifer	34.83	10.85	22.84	16.845	19.8425	92.56	56.20125	74.380625
NA	nebulifer	34.38	12.94	23.66	18.3	20.98	84.1	52.54	68.32
NA	nebulifer	26.48	8.3	17.39	12.845	15.1175	69.35	42.23375	55.791875
NA	nebulifer	32.47	11.72	22.095	16.9075	19.50125	85.08	52.290625	68.6853125
NA	nebulifer	23	7.59	15.295	11.4425	13.36875	65.93	39.649375	52.7896875
NA	nebulifer	26.36	9.54	17.95	13.745	15.8475	68.83	42.33875	55.584375
NA	nebulifer	25.46	8.81	17.135	12.9725	15.05375	66.51	40.781875	53.6459375
NA	nebulifer	26.26	8.23	17.245	12.7375	14.99125	62.4	38.695625	50.5478125
NA	nebulifer	21.49	5.66	13.575	9.6175	11.59625	53.51	32.553125	43.0315625
NA	nebulifer	44.47	13.82	29.145	21.4825	25.31375	109.47	67.391875	88.4309375
NA	nebulifer	37.12	11.61	24.365	17.9875	21.17625	97.81	59.493125	78.6515625
NA	nebulifer	35.9	11.4	23.65	17.525	20.5875	92.76	56.67375	74.716875
NA	nebulifer	27.17	9.09	18.13	13.61	15.87	68.43	42.15	55.29
NA	nebulifer	26.4	8.73	17.565	13.1475	15.35625	64.89	40.123125	52.5065625
NA	nebulifer	25.48	8.53	17.005	12.7675	14.88625	69.31	42.098125	55.7040625
NA	nebulifer	23.1	7.44	15.27	11.355	13.3125	56.21	34.76125	45.485625
NA	nebulifer	24	7.43	15.715	11.5725	13.64375	59.49	36.566875	48.0284375
NA	nebulifer	23.73	7.55	15.64	11.595	13.6175	60.91	37.26375	49.086875
